# Supplementary material for: The co-development of a linguistic and culturally tailored tele-retinopathy screening intervention for immigrants living with diabetes from China and African-Caribbean countries in Ottawa, Canada
Source: BMC Health Serv Res. 2023 Mar 29;23:302. doi: 10.1186/s12913-023-09329-3 (PMC10054218; doi:10.1186/s12913-023-09329-3)
Supplement: Supplementary file 4 — Additional file 4. [file 12913_2023_9329_MOESM4_ESM.xlsx]

## Sheet: Sheet1
Additional file 4. Targeted TDF Domain, Behaviour Change Technique and Mode of Delivery by Action, Actor, Context, Target and Time in implementation of new culturally and linguistically-tailored teleretinopathy screening program for immigrants living with diabetes from China and African-Caribbean countries
	AACTT specification	TDF Domains targeted1	Behaviour change technique2	Mode of delivery3	Delivery operationalisation
Referral activities (1a, 1b, 1c)
Referral activity 1a		1. Knowledge	Information about health consequences	Face-to-face and at-a-distance	Presentation to staff on Diabetic Retinopathy Screening (DRS) and need for encouraging screening in these populations
Action	Referral to screening	2. Skills	Social support (practical)	Face-to-face and at-a-distance	Involve diabetes educators and other staff with diverse language skills
Actor	Diabetes educators	3. Beliefs about Capabilities	Instruction on how to perform the behaviour	Face-to-face and at-a-distance	Presentation to diabetes educators about the program and how to access the program
Context	During sessions at diabetes education program sites (or virtually)	4. Environmental Context and Resources	Adding objects to the environment	Printed publication	Provide linguistically and culturally tailored information sheets describing screening
Target	People with diabetes eligible and due for eye screening from China or African/Caribbean countries	5. Environmental Context and Resources	Adding objects to the environment	Computer	Update community health centre (CHC) electronic medical record to include eye screening data
Time	During diabetes education programming sessions	6. Environmental Context and Resources	Adding objects to the environment	Website	Provide links to linguistically and culturally tailored online content describing screening process
		7. Social influence	Social support (unspecified)	Face-to-face and video call	Involve leadership and management at community health centre from start to ensure they prepare and support their staff
		8. Social influence	Credible Source	Face-to-face and video call	Ensure leadership, management, clinical experts and research team each highlight the value of referring for screening
		9. Intention	Goal Setting (behaviour)	Face-to-face and video call	Prompt diabetes educators to set a goal for referring existing eligible attendees from the diabetes education program
		10. Behavioural Regulation	Action Planning	Face-to-face and video call	Prompt and support diabetes educators to clarify when, where and how often they will promote referral
		11. Behavioural Regulation	Feedback on outcomes of behaviour	Email	Provide summative data on number of patients screened during evaluation period
		12. Behavioural Regulation	Problem solving	Video call	Work with clinic at South Riverdale CHC (existing program in another city) to anticipate barriers to referral and plan strategies to address them
Referral activity 1b		1. Knowledge	Information about health consequences	Face-to-face and video call	Presentation to staff on DRS and need for encouraging screening in these populations
Action	Referral to screening	2. Skills	Social support (practical)	Face-to-face and video call	Involve SCREEN program staff with diverse language skills
Actor	*SCREEN program staff	3. Beliefs about Capabilities	Instruction on how to perform the behaviour	Face-to-face and video call	Presentation to staff on referral processes and pathways
Context	At SCREEN community sites	4. Environmental Context and Resources	Adding objects to the environment	Printed publication	Provide linguistically and culturally tailored information sheets describing screening
Target	People with diabetes eligible and due for eye screening from China or African/Caribbean countries	5. Environmental Context and Resources	Adding objects to the environment	Website	Provide links to linguistically and culturally tailored online content describing screening process
Time	During community outreach for SCREEN program	6. Social influence	Social support (unspecified)	Face-to-face and video call	Involve leadership and management at community health centre from start to ensure they prepare and support their staff
		7. Social influence	Credible Source	Face-to-face and video call	Ensure leadership, management, clinical experts and research team each highlight the value of referring for screening
		8. Intention	Goal Setting (behaviour)	Face-to-face and video call	Prompt SCREEN staff to set a goal for referring existing eligible attendees from the diabetes education program
		9. Behavioural Regulation	Action Planning	Face-to-face and video call	Prompt and support SCREEN program staff to clarify when, where and how often they will promote referral
		10. Behavioural Regulation	Feedback on outcome of behaviour	Face-to-face and video call	Provide summative data on number of patients screened during evaluation period
		11. Behavioural Regulation	Problem solving	Video call	Work with clinic at South Riverdale CHC (existing program in another city) to anticipate barriers to referral and plan strategies to address them
Referral activity 1c		1. Beliefs about Consequences	Information about social and environmental consequences	Video call, email, phone, mobile app	Clarify to champions that their efforts will support breaking barriers and enabling previously un-screened members of their communities to prevent potentially sight threatening disease
Action	Encourage self-referral	2. Beliefs about Capabilities	Instruction on how to perform the behaviour	Video call, email, phone, mobile app	Clarify steps they can use to reach out to members of their community
Actor	Community champions	3. Environmental Context and Resources	Adding objects to the environment	Printed publication	Provide linguistically and culturally tailored information sheets describing screening
Context	At locations across the city	4. Environmental Context and Resources	Adding objects to the environment	Website	Provide links to linguistically and culturally tailored online content describing screening process
Target	People with diabetes eligible and due for eye screening from China or African/Caribbean countries	5. Intention	Goal Setting (behaviour)	Face-to-face and video call	Prompt and support community champions to set a goal for encouraging self-referrals
Time	At community gatherings in person and virtually	6. Behavioural Regulation	Action Planning	Face-to-face and video call	Prompt and support community champions to indicate when, where, and how often they will encourage self-referral in their community
		7. Behavioural Regulation	Problem Solving (coping planning)	Face-to-face and video call	Prompt and support community champions to anticipate possible challenges to their encouraging self-referral and plan strategies for addressing those challenges if they arise
		8. Behavioural Regulation	Feedback on outcome of behaviour	Email	Provide summative data on number of patients screened during evaluation period
		9. Social Role and Identity	Identification of self as role model	Face-to-face and video call	Remind champions that their screening behaviour may serve as an example to others in their community
Booking screening activities (2a, 2b)
Booking screening activity 2a		1. Social influence	Social support (unspecified)	Face-to-face and phone call	Involve leadership and management at community health centre to ensure they prepare and support their staff in booking screening appointments
Action	Book screening appointment	2. Skills	Instruction on how to perform the behaviour	Face-to-face and computer	Train admin staff of the use of the electronic medical record and computer software to book patients for screening
Actor	Community Health Centre admin staff	3. Environmental Context and Resources	Adding objects to the environment	Computer	Update community health centre electronic medical record to include eye screening booking
Context	At Community Health Centre	4. Social influence	Adding objects to the environment	Printed publication and Website	Provide linguistically and culturally tailored information sheets, videos, and online content about how to book a screening appointment
Target	People with diabetes eligible and due for eye screening from China or African/Caribbean countries	5. Beliefs about Capabilities	Instruction on how to perform the behaviour	Face-to-face and phone call	Prompt and support admin staff to facilitate the booking for eye screening
Time	When referrals come in	6. Social influence	Prompts/cues	Email and by phone	Prompt and support admin staff to send booking notification to patients for scheduled screening
Booking screening activity 2b		1. Social influence	Social support (unspecified)	Email and by phone	Prompt and support admin staff to send screening appointments reminder to patients
Action	Send reminder	2. Skills	Social support (practical)	Face-to-face and computer	Train admin staff on the use of the electronic medical record and computer software to send reminders for screening
Actor	Community Health Centre admin staff	3. Environmental Context and Resources	Adding objects to the environment	Computer	Update community health centre electronic medical record to send screening reminder
Context	At Community Health Centre (via phone or email)	4. Social influence	Prompts/cues	Email and by phone	Prompt and support admin staff to send reminders to patients for next annual scheduled screening
Target	People with diabetes eligible and due for eye screening from China or African/Caribbean countries	5. Social influences	Social support (unspecified)	Email and by phone	Prompt and support admin staff to send boooking reminders to patients for screening
Time	Before scheduled appointment	6. Behavioural Regulation	Action Planning	Face-to-face and video call	Prompt and support admin staff to clarify when, where and how often they will send screening reminders
Attendance and screening activities (3a, 3b, 3c)
Attendance and screening activity 3a		1. Beliefs about Capabilities	Instruction on how to perform the behaviour	Printed publication and Website	Provide linguistically and culturally tailored information sheets, videos, and online content describing screening
Action	Attend screening	2. Knowledge	Information about health consequences	Printed publication and Website	Provide linguistically and culturally tailored information sheets, videos, and online content about the importance of screening
Actor	People with diabetes eligible and due for eye screening from China or African/Caribbean countries	3. Social influence	Social support (practical)	Face-to-face and phone call	Provide information, describing screening, and what to expect at screening to patients
Context	At Community Health Centre and other screening locations	4. Intention	Goal Setting (behaviour)	Face-to-face and Printed publication	Prompt and support patients to set a goal for screening
Target	Self	5. Memory/attention/decision processess	Prompts/cues	Email and phone	Send booking reminders from CCHC to patients to remind them to attend screening
Time	At booked date/time
Attendance and screening activity 3b		1. Skill	Instruction on how to perform the behaviour	Face-to-face	Provide training to screeners on how to conduct screening (i.e., iVision software, retinal imaging using Topcon Maestro2 camera, clinical procedure training such as visual acuity, tonometry using tonopen, and instlling dilating drops)
Action	Conduct screening	2. Knowledge	Instructions on how to perform behaviour	Face-to-face, video call, practical	Conduct meetings/workshops with screeners to share information on how to conduct screening
Actor	Newly trained Community Health Centre-based screener	3. Environmental Context and Resources	Restructuring the physical environment	Face-to-face	Provide resources to conduct screening (retina camera, tonopen, snellen chart, dilating drops) and designating a space to conduct screening
Context	At Community Health Centre and other screening locations	4. Environmental Context and Resources	Restructuring the social environment	Face-to-face	Hire and task shifting of existing staff roles to support the screeners
Target	Unscreened people with diabetes from China or African/Caribbean countries	5. Social influence	Social support (practical)	Face-to-face	Prompt and support screeners to respond to patient concerns and deliver other BCT components of the intervention such as concerns around fear and cost
Time	At booked date/time	6. Social influence	Social support (practical)	Face-to-face	Leverage advice from South Riverdale CHC (existing program in another city) on conduct screening in manner that integrates with broader diabetes education program
		7. Environmental Context and Resources	Adding objects to the environment	Computer	Provide access the iVision platform to upload retina images
Attendance and screening activity 3c		1.Social influence	Social support (practical)	Face-to-face and by phone	Prompt and support screeners to use language support available at the community health centre
Action	Provide language support	2. Skill	Social support (practical)	Face-to-face and by phone	Involve screeners with diverse language skills
Actor	Newly trained Community Health Centre -based screener	3. Environmental Context and Resources	Adding objects to the environment	Printed publication	Provide linguistically and culturally tailored information sheets with translated key words and phrases
Context	At Community Health Centre and other screening locations	4. Social influence	Social support (practical)	Face-to-face	Prompt screeners to leverage community/family of patients to provide language support at screening
Target	Unscreened people with diabetes from China or African/Caribbean countries	5. Social influence	Social support (practical)	Face-to-face and by phone	Prompt and support screeners to use language support available at the community health centre
Time	At booked date/time	6. Behavioural Regulation	Problem solving	Video call	Work with clinic at South Riverdale CHC (existing program in another city) to identify best approaches to provide language support
Grading and Follow-up activities (4a, 4b, 4c)
Grading and Follow-up activity 4a		1. Environmental Context and Resources	Adding objects to the environment	Computer	Provide access to the iVision platform
Action	Grade retinal images	2. Skill	Instructions on how to perform behaviour	Face-to-face, video call, practical	Conduct meetings with retina specialists to share information on how to grade images via iVision platform
Actor	Retina Specialists	3. Skill	Instructions on how to perform behaviour	Video call	Provide training to retina specialists on how to use the iVision platform
Context	On the iVision Platform	4. Environmental Context and Resources	Prompts/cues	Computer	Prompt and support retina specialists to grade uploaded images on the iVision platform
Target	Screened people with diabetes from China or African/Caribbean countries	5. Social influence	Problem solving	Video call	Work with clinic at South Riverdale CHC (existing program in another city) to identify challenges with grading images on iVision and plan strategies to address them
Time	When images come in
Grading and Follow-up activity 4b		1. Social influence	Social support (practical)	Email and by phone	Prompt and support admin staff to download grading reports from iVision platform
Action	Schedule follow-up care	2. Skill	Social support (practical)	Face-to-face, video call, practical	Train admin staff on the use of the electronic medical record and computer software to schedule for follow-up
Actor	Community Health Centre admin staff	3. Environmental Context and Resources	Adding objects to the environment	Print	Providing medical directives to enable follow-up care
Context	At Community Health Centre and other screening locations	4. Social influence	Social support (practical)	Email and by phone	Prompt and support admin staff to send grading report and follow-up care information to primary care provider
Target	Screened people with diabetes from China or African/Caribbean countries	5. Social influence	Social support (practical)	Email and by phone	Prompt and support admin staff to book for follow-up care with the Eye Institute or primary care provider
Time	When grading reports come in
Grading and Follow-up activity 4c		1. Memory/attention/decision processess	Prompts/cues	Email and by phone	Prompt and support retina specialists to conduct follow-up care
Action	Conduct follow-up care	2. Skill	Instructions on how to perform behaviour	Face-to-face, video call, practical	Conduct meetings with retina specialists to share information on how to share comments and recommendations regarding graded retinal images via iVision platform
Actor	Retina Specialists	3. Social influence	Social support (practical)	Email and by phone	Prompt and support retina specialists to conduct follow-up care
Context	At the Eye Institute	4. Environmental Context and Resources	Adding objects to the environment	Print	Providing referral from CCHC to enable follow-up care
Target	Screened people with diabetes from China or African/Caribbean countries	5. Memory/attention/decision processess	Prompts/cues	Email and by phone	Prompt and support retina specialists to send follow-up care report to the screening program
Time	When follow-up requests come in
1 Domains from the Theoretical Domains Framework v2 (Cane et al., 2012)
2 Behaviour change techniques from the Behaviour Change Techniques Taxonomy v1 (Michie et al., 2013)
3 Modes of delivery from the Mode of Delivery Ontology (Marques et al., 2020)
*SCREEN program is an exsiting diabetes screening program in the community centre responsible for running the diabetes eye screeening program
